# Supplementary material for: Efficient context-aware computing: a systematic model for dynamic working memory updates in context-aware computing
Source: PeerJ Comput Sci. 2024 Jun 12;10:e2129. doi: 10.7717/peerj-cs.2129 (PMC11232585; doi:10.7717/peerj-cs.2129)
Supplement: Supplemental Information 1 [file peerj-cs-10-2129-s001.txt]

Algorithm 1 Working Memory Updating Algorithm
Input: Fact(s), Context(s)
START
Load Facts
Check WM Flag
if (Falg == False) then set Flag
True
Load Preference Set Number
Load context to WM
end else
CheckPreference Set Number
if (Preference Set Number Matches OR Preference Set Number == '") then
Check Rule for Distinet Consequent part if (Consequent is Distinct) then
Append the rule in WM end else
Overwrite the rule (over the same consequent rule in WM)
end end else
Clear WM (Except the rules with Preference == '")
Load Preference Set Number
Load Context in WM
end end
END
