# Supplementary material for: Efficient context-aware computing: a systematic model for dynamic working memory updates in context-aware computing
Source: PeerJ Comput Sci. 2024 Jun 12;10:e2129. doi: 10.7717/peerj-cs.2129 (PMC11232585; doi:10.7717/peerj-cs.2129)
Supplement: Supplemental Information 2 [file peerj-cs-10-2129-s002.json]

{
"Smart Patient":[
 {
  "Rule No": 1,
  "Agent Name and Facts": "Patient Care Agent ( 1)",
  "Condition": "PatientID(?pid), Person(?p), hasPatientID(?p, ?pid)",
  "Consequent": "Patient(?p)",
  "Preference": "."
 },
 {
  "Rule No": 2,
  "Agent Name and Facts": "PatientID(01), Person(Alan), hasPatientID(Alan,01)",
  "Condition": "Patient(?p), hasFever(?p, Hyperpyrexia)",
  "Consequent": "hasSituation(?p, Emergency)",
  "Preference": "Patient(Alan)"
 },
 {
  "Rule No": 3,
  "Condition": "Patient(?p), hasBloodPressure(?p, High), hasDBCategory(?p, Low),hasFever(?p, High), hasPulseRate(?p,High)",
  "Consequent": "hasSituation(?p, Emergency)",
  "Preference": "Patient(Alan)"
 },
 {
  "Rule No": 4,
  "Condition": "Patient(?p), hasBloodPressure(?p, Low), hasDBCategory(?p, Low),hasFever(?p, High), hasPulseRate(?p,Low)",
  "Consequent": "hasSituation(?p, Emergency)",
  "Preference": "Patient(Alan)"
 },
 {
  "Rule No": 5,
  "Condition": "Patient(?p), hasBloodPressure(?p, High), hasDBCategory(?p, High), hasFever(?p, High), hasPulseRate(?p,High)",
  "Consequent": "hasSituation(?p, Emergency)",
  "Preference": "Patient(Alan)"
 },
 {
  "Rule No": 6,
  "Condition": "Patient(?p), hasPulseRate(?p, Abnormal)",
  "Consequent": "hasSituation(?p, Emergency)",
  "Preference": "Patient(Alan)"
 },
 {
  "Rule No": 7,
  "Condition": "Patient(?p), hasDBCategory(?p, Normal)",
  "Consequent": "hasNotSituation(?p, Emergency)",
  "Preference": "GPSLocation(Hospital)"
 },
 {
  "Rule No": 8,
  "Condition": "Patient(?p), hasDBCategory(?p, Hypoglycaemia)",
  "Consequent": "hasSituation(?p, Emergency)",
  "Preference": "Patient(Alan)"
 },
 {
  "Rule No": 9,
  "Condition": "Patient(?p), hasFever(?p, Normal)",
  "Consequent": "hasNotSituation(?p, Emergency)",
  "Preference": "GPSLocation(Hospital)"
 },
 {
  "Rule No": 10,
  "Condition": "Patient(?p), hasBloodPressure(?p,Normal)",
  "Consequent": "hasNotSituation(?p, Emergency)",
  "Preference": "GPSLocation(Hospital)"
 },
 {
  "Rule No": 11,
  "Condition": "Patient(?p), hasBloodPressure(?p,Hypotention)",
  "Consequent": "hasSituation(?p, Emergency)",
  "Preference": "Patient(Alan)"
 },
 {
  "Rule No": 12,
  "Condition": "Patient(?p), hasPulseRate(?p, Normal)",
  "Consequent": "hasNotSituation(?p, Emergency)",
  "Preference": "GPSLocation(Hospital)"
 },
 {
  "Rule No": 13,
  "Condition": "Patient(?p), hasFever(?p, Hypopyrexia)",
  "Consequent": "hasSituation(?p, Emergency)",
  "Preference": "Patient(Alan)"
 },
 {
  "Rule No": 14,
  "Condition": "Patient(?p), hasBloodPressure(?p,Hypertention)",
  "Consequent": "hasSituation(?p, Emergency)",
  "Preference": "Patient(Alan)"
 },
 {
  "Rule No": 15,
  "Condition": "Patient(?p), hasDBCategory(?p, Hyperglycaemia)",
  "Consequent": "hasSituation(?p, Emergency)",
  "Preference": "Patient(Alan)"
 },
 {
  "Rule No": 16,
  "Condition": "Nurse(?nurse), Patient(?p), hasBloodPressure(?p, Low)",
  "Consequent": "isCaredBy(?p, ?nurse)",
  "Preference": "GPSLocation(Hospital)"
 },
 {
  "Rule No": 17,
  "Condition": "Nurse(?nurse), Patient(?p),hasPulseRate(?p, High)",
  "Consequent": "isCaredBy(?p, ?nurse)",
  "Preference": "GPSLocation(Hospital)"
 },
 {
  "Rule No": 18,
  "Condition": "Nurse(?nurse), Patient(?p), hasFever(?p, High)",
  "Consequent": "isCaredBy(?p, ?nurse)",
  "Preference": "GPSLocation(Hospital)"
 },
 {
  "Rule No": 19,
  "Condition": "Nurse(?nurse), Patient(?p), hasDBCategory(?p, High)",
  "Consequent": "isCaredBy(?p, ?nurse)",
  "Preference": "GPSLocation(Hospital)"
 },
 {
  "Rule No": 20,
  "Condition": "Nurse(?nurse), Patient(?p), hasBloodPressure(?p, High)",
  "Consequent": "isCaredBy(?p, ?nurse)",
  "Preference": "GPSLocation(Hospital)"
 },
 {
  "Rule No": 21,
  "Condition": "Nurse(?nurse), Patient(?p),hasPulseRate(?p, Low)",
  "Consequent": "isCaredBy(?p, ?nurse)",
  "Preference": "GPSLocation(Hospital)"
 },
 {
  "Rule No": 22,
  "Condition": "Caregiver(?caregiver), Patient(?p)",
  "Consequent": "hasCaregiver(?p, ?caregiver)",
  "Preference": "GPSLocation(Hospital)"
 },
 {
  "Rule No": 23,
  "Condition": "Nurse(?nurse), Patient(?p), hasDBCategory(?p, Low)",
  "Consequent": "isCaredBy(?p, ?nurse)",
  "Preference": "GPSLocation(Hospital)"
 },
 {
  "Rule No": 24,
  "Condition": "Tell( 2, 1, hasBloodPressure(?p, Low))",
  "Consequent": "hasBloodPressure(?p, Low)",
  "Preference": "Patient(Alan)"
 },
 {
  "Rule No": 25,
  "Condition": "Tell( 3, 1, hasDBCategory(?p, Hypoglycaemia) )",
  "Consequent": "hasDBCategory(?p, Hypoglycaemia)",
  "Preference": "Patient(Alan)"
 },
 {
  "Rule No": 26,
  "Condition": "Tell( 3, 1, hasDBCategory(?p, Normal) )",
  "Consequent": "hasDBCategory(?p, Normal)",
  "Preference": "Patient(Alan)"
 },
 {
  "Rule No": 27,
  "Condition": "Tell( 4, 1, hasFever(?p, Low) )",
  "Consequent": "hasFever(?p, Low)",
  "Preference": "Patient(Alan)"
 },
 {
  "Rule No": 28,
  "Condition": "Tell( 2, 1, hasBloodPressure(?p, Normal) )",
  "Consequent": "hasBloodPressure(?p, Normal)",
  "Preference": "Patient(Alan)"
 },
 {
  "Rule No": 29,
  "Condition": "Tell( 3, 1, hasDBCategory(?p, High) )",
  "Consequent": "hasDBCategory(?p, High)",
  "Preference": "Patient(Alan)"
 },
 {
  "Rule No": 30,
  "Condition": "Tell( 4, 1, hasFever(?p, High) )",
  "Consequent": "hasFever(?p, High)",
  "Preference": "Patient(Alan)"
 },
 {
  "Rule No": 31,
  "Condition": "Tell( 2, 1, hasBloodPressure(?p, Hypotention) )",
  "Consequent": "hasBloodPressure(?p, Hypotention)",
  "Preference": "Patient(Alan)"
 },
 {
  "Rule No": 32,
  "Condition": "Tell( 3, 1, hasDBCategory(?p, Hyperglycaemia) )",
  "Consequent": "hasDBCategory(?p, Hyperglycaemia)",
  "Preference": "Patient(Alan)"
 },
 {
  "Rule No": 33,
  "Condition": "Tell( 5, 1, hasPulseRate(?p, High) )",
  "Consequent": "hasPulseRate(?p, High)",
  "Preference": "Patient(Alan)"
 },
 {
  "Rule No": 34,
  "Condition": "Tell( 5, 1, hasPulseRate(?p, Low) )",
  "Consequent": "hasPulseRate(?p, Low)",
  "Preference": "Patient(Alan)"
 },
 {
  "Rule No": 35,
  "Condition": "Tell( 3, 1, hasDBCategory(?p, Low) )",
  "Consequent": "hasDBCategory(?p, Low)",
  "Preference": "Patient(Alan)"
 },
 {
  "Rule No": 36,
  "Condition": "Tell( 2, 1, hasBloodPressure(?p, High))",
  "Consequent": "hasBloodPressure(?p, High)",
  "Preference": "Patient(Alan)"
 },
 {
  "Rule No": 37,
  "Condition": "Tell( 4, 1, hasFever(?p, Hyperpyrexia))",
  "Consequent": "hasFever(?p, Hyperpyrexia)",
  "Preference": "Patient(Alan)"
 },
 {
  "Rule No": 38,
  "Condition": "Tell( 2, 1, hasBloodPressure(?p, Hypertention) )",
  "Consequent": "hasBloodPressure(?p, Hypertention)",
  "Preference": "Patient(Alan)"
 },
 {
  "Rule No": 39,
  "Condition": "Tell( 4, 1, hasFever(?p, Normal) )",
  "Consequent": "hasFever(?p, Normal)",
  "Preference": "Patient(Alan)"
 },
 {
  "Rule No": 40,
  "Condition": "Tell( 5, 1, hasPulseRate(?p, Abnormal) )",
  "Consequent": "hasPulseRate(?p, Abnormal)",
  "Preference": "Patient(Alan)"
 },
 {
  "Rule No": 41,
  "Condition": "Tell( 5, 1, hasPulseRate(?p, Normal) )",
  "Consequent": "hasPulseRate(?p, Normal)",
  "Preference": "Patient(Alan)"
 },
 {
  "Rule No": 42,
  "Condition": "Patient(?p), hasSituation(?p, Emergency)",
  "Consequent": "Tell( 1, 6, hasSituation(?p,Emergency))",
  "Preference": "Patient(Alan)"
 },
 {
  "Rule No": 43,
  "Agent Name and Facts": "Blood Pressure Monitor ( 2)",
  "Condition": "DiastolicBP(?dbp), Person(?p), SystolicBP(?sbp), hasDiastolicBP(?p, ?dbp), hasSystolicBP(?p, ?sbp), lessThan(?dbp, 70), lessThan(?sbp, 110)",
  "Consequent": "hasBloodPressure(?p, Low)",
  "Preference": "GPSLocation(Hospital)"
 },
 {
  "Rule No": 44,
  "Agent Name and Facts": "DiastolicBP(90), Person(Alan), SystolicBP(130),hasDiastolicBP(Alan,90), hasSystolicBP(Alan,130),greaterThanOrEqual(90,85),greaterThanOrEqual(130, 125)",
  "Condition": "DiastolicBP(?dbp), Person(?p), SystolicBP(?sbp), hasDiastolicBP(?p, ?dbp), hasSystolicBP(?p, ?sbp), lessThan(?dbp, 60), lessThan(?sbp,90)",
  "Consequent": "hasBloodPressure(?p, Hypotention)",
  "Preference": "GPSLocation(Hospital)"
 },
 {
  "Rule No": 45,
  "Condition": "DiastolicBP(?dbp), Person(?p), SystolicBP(?sbp), hasDiastolicBP(?p, ?dbp), hasSystolicBP(?p, ?sbp), greaterThanOrEqual(?dbp, 85), greaterThanOrEqual(?sbp, 125)",
  "Consequent": "hasBloodPressure(?p, High)",
  "Preference": "."
 },
 {
  "Rule No": 46,
  "Condition": "DiastolicBP(?dbp), Person(?p), SystolicBP(?sbp), hasDiastolicBP(?p, ?dbp), hasSystolicBP(?p, ?sbp), greaterThanOrEqual(?dbp, 95), greaterThanOrEqual(?sbp, 150)",
  "Consequent": "hasBloodPressure(?p, Hypertention)",
  "Preference": "GPSLocation(Hospital)"
 },
 {
  "Rule No": 47,
  "Condition": "DiastolicBP(?dbp), Person(?p), SystolicBP(?sbp), hasDiastolicBP(?p, ?dbp), hasSystolicBP(?p, ?sbp), greaterThanOrEqual(?dbp, 70), greaterThanOrEqual(?sbp, 110), lessThan(?dbs, 85), lessThan(?sbp,125)",
  "Consequent": "hasBloodPressure(?p, Normal)",
  "Preference": "GPSLocation(Hospital)"
 },
 {
  "Rule No": 48,
  "Condition": "hasBloodPressure(?p, Hypotention)",
  "Consequent": "Tell( 2, 1, hasBloodPressure(?p, Hypotention))",
  "Preference": "GPSLocation(Hospital)"
 },
 {
  "Rule No": 49,
  "Condition": "hasBloodPressure(?p, Normal)",
  "Consequent": " Tell( 2, 1, hasBloodPressure(?p, Normal))\n",
  "Preference": "GPSLocation(Hospital)"
 },
 {
  "Rule No": 50,
  "Condition": "hasBloodPressure(?p, Hypertention)",
  "Consequent": "Tell( 2, 1, hasBloodPressure(?p, Hypertention))",
  "Preference": "GPSLocation(Hospital)"
 },
 {
  "Rule No": 51,
  "Condition": "hasBloodPressure(?p, High)",
  "Consequent": "Tell( 2, 1, hasBloodPressure(?p, High))",
  "Preference": "hasBloodPressure(?p,High)"
 },
 {
  "Rule No": 52,
  "Agent Name and Facts": "Diabetes Meter ( 3)",
  "Condition": "BloodSugarLevel(?bsl), Person(?p), lessThan(?bsl, 50)",
  "Consequent": "hasDBCategory(?p, Hypoglycaemia)",
  "Preference": "GPSLocation(Hospital)"
 },
 {
  "Rule No": 53,
  "Agent Name and Facts": "BloodSugarLevel(250), Person(Alan), greaterThanOrEqual(250, 130),lessThan(250, 300)",
  "Condition": "BloodSugarLevel(?bsl), Person(?p), greaterThanOrEqual(?bsl, 300)",
  "Consequent": "hasDBCategory(?p, Hyperglycaemia)",
  "Preference": "GPSLocation(Hospital)"
 },
 {
  "Rule No": 54,
  "Condition": "BloodSugarLevel(?bsl), Person(?p), lessThan(?bsl, 80), greaterThanOrEqual(?bsl, 50)",
  "Consequent": "hasDBCategory(?p, Low)",
  "Preference": "GPSLocation(Hospital)"
 },
 {
  "Rule No": 55,
  "Condition": "BloodSugarLevel(?bsl), Person(?p), greaterThanOrEqual(?bsl, 80),lessThan(?bsl, 130)",
  "Consequent": "hasDBCategory(?p, Normal)",
  "Preference": "GPSLocation(Hospital)"
 },
 {
  "Rule No": 56,
  "Condition": "BloodSugarLevel(?bsl), Person(?p), greaterThanOrEqual(?bsl, 130),lessThan(?bsl, 300)",
  "Consequent": "hasDBCategory(?p, High)",
  "Preference": "."
 },
 {
  "Rule No": 57,
  "Condition": "hasDBCategory(?p, Low)",
  "Consequent": "Tell( 3, 1, hasDBCategory(?p,Low))",
  "Preference": "GPSLocation(Hospital)"
 },
 {
  "Rule No": 58,
  "Condition": "hasDBCategory(?p, Hyperglycaemia)",
  "Consequent": "Tell( 3, 1, hasDBCategory(?p,Hyperglycaemia))",
  "Preference": "GPSLocation(Hospital)"
 },
 {
  "Rule No": 59,
  "Condition": "hasDBCategory(?p, Normal)",
  "Consequent": "Tell( 3, 1, hasDBCategory(?p,Normal))",
  "Preference": "GPSLocation(Hospital)"
 },
 {
  "Rule No": 60,
  "Condition": "hasDBCategory(?p, High)",
  "Consequent": "Tell( 3, 1, hasDBCategory(?p,High))",
  "Preference": "hasDBCategory(?p,High)"
 },
 {
  "Rule No": 61,
  "Condition": "hasDBCategory(?p, Hypoglycaemia)",
  "Consequent": "Tell( 3, 1, hasDBCategory(?p,Hypoglycaemia))",
  "Preference": "GPSLocation(Hospital)"
 },
 {
  "Rule No": 62,
  "Agent Name and Facts": "Fever Monitor ( 4)",
  "Condition": "BodyTemperature(?temp), Person(?p), hasBodyTemperature(?p,?temp), greaterThanOrEqual(?temp,103)",
  "Consequent": "hasFever(?p, Hyperpyrexia)",
  "Preference": "GPSLocation(Hospital)"
 },
 {
  "Rule No": 63,
  "Agent Name and Facts": "BodyTemperature(102),person(Alan), gasBodyTemperature(Alan,102),greaterThanOrEqual(102, 99),lessThan(102, 103)",
  "Condition": "BodyTemperature(?temp), Person(?p), hasBodyTemperature(?p,?temp), lessThan(?temp, 96)",
  "Consequent": "hasFever(?p, Low)",
  "Preference": "GPSLocation(Hospital)"
 },
 {
  "Rule No": 64,
  "Condition": "BodyTemperature(?temp), Person(?p), hasBodyTemperature(?p,?temp), greaterThanOrEqual(?temp,96), lessThan(?temp, 99)",
  "Consequent": "hasFever(?p, Normal)",
  "Preference": "GPSLocation(Hospital)"
 },
 {
  "Rule No": 65,
  "Condition": "BodyTemperature(?temp),person(?p), hasBodyTemperature(?p,?temp), greaterThanOrEqual(?temp, 99), lessThan(?temp, 103)",
  "Consequent": "hasFever(?p, High)",
  "Preference": "."
 },
 {
  "Rule No": 66,
  "Condition": "hasFever(?p, Hyperpyrexia)",
  "Consequent": "Tell( 4, 1, hasFever(?p, Hyperpyrexia))",
  "Preference": "GPSLocation(Hospital)"
 },
 {
  "Rule No": 67,
  "Condition": "hasFever(?p, High)",
  "Consequent": "Tell( 4, 1, hasFever(?p, High))",
  "Preference": "hasFever(Alan, High)"
 },
 {
  "Rule No": 68,
  "Condition": "hasFever(?p, Normal)",
  "Consequent": "Tell( 4, 1, hasFever(?p, Normal))",
  "Preference": "GPSLocation(Hospital)"
 },
 {
  "Rule No": 69,
  "Condition": "hasFever(?p, Low)",
  "Consequent": "Tell( 4, 1, hasFever(?p, Low))",
  "Preference": "GPSLocation(Hospital)"
 },
 {
  "Rule No": 70,
  "Agent Name and Facts": "Pulse Monitor ( 5)",
  "Condition": "Person(?p), Pulse(?pluse), hasPulse(?p, ?pulse),greaterThanOrEqual(?pulse, 100), lessThan(?pulse, 120)",
  "Consequent": "hasPulseRate(?p, High)",
  "Preference": "."
 },
 {
  "Rule No": 71,
  "Agent Name and Facts": "Person(Alan), Pulse(115),hasPulse(Alan, 115),greaterThanOrEqual(115, 100),lessThan(115, 120)",
  "Condition": "Person(?p), Pulse(?pluse), hasPulse(?p, ?pulse),greaterThanOrEqual(?pulse, 60), lessThan(?pulse, 100)",
  "Consequent": "hasPulseRate(?p, Normal)",
  "Preference": "GPSLocation(Hospital)"
 },
 {
  "Rule No": 72,
  "Condition": "Person(?p), Pulse(?pluse),hasPulse(?p, ?pulse), lessThan(?pulse,50)",
  "Consequent": "hasPulseRate(?p, Abnormal)",
  "Preference": "GPSLocation(Hospital)"
 },
 {
  "Rule No": 73,
  "Condition": "hasPulseRate(?p, Abnormal)",
  "Consequent": "Tell( 5, 1, hasPulseRate(?p,\nAbnormal))\n",
  "Preference": "GPSLocation(Hospital)"
 },
 {
  "Rule No": 74,
  "Condition": "hasPulseRate(?p, Normal)",
  "Consequent": "Tell( 5, 1, hasPulseRate(?p,Normal))",
  "Preference": "GPSLocation(Hospital)"
 },
 {
  "Rule No": 75,
  "Condition": "Person(?p), hasPulse(?p, Pulse(?pluse),greaterThanOrEqual(?p?pulse), ulse, 120)",
  "Consequent": "hasPulseRate(?p, Abnormal)",
  "Preference": "GPSLocation(Hospital)"
 },
 {
  "Rule No": 76,
  "Condition": "Person(?p), Pulse(?pluse), hasPulse(?p, ?pulse),greaterThanOrEqual(?pulse, 50), lessThan(?pulse, 60)",
  "Consequent": "hasPulseRate(?p, Low)",
  "Preference": "GPSLocation(Hospital)"
 },
 {
  "Rule No": 77,
  "Condition": "hasPulseRate(?p, High)",
  "Consequent": "Tell( 5, 1, hasPulseRate(?p,High))",
  "Preference": "hasPulseRate(?p, High)"
 },
 {
  "Rule No": 78,
  "Condition": "hasPulseRate(?p, Lowl)",
  "Consequent": "Tell( 5, 1, hasPulseRate(?p,Low))",
  "Preference": "GPSLocation(Hospital)"
 },
 {
  "Rule No": 79,
  "Agent Name and Facts": "Emergency Monitor ( 6)",
  "Condition": "Tell( 1, 6, hasSituation(?p, Emergency) )",
  "Consequent": "hasSituation(?p, Emergency)",
  "Preference": "."
 },
 {
  "Rule No": 80,
  "Agent Name and Facts": "Patient(Alan),Physician(Alex)",
  "Condition": "Tell( 7, 6, hasGPSLocation(?p, ?loc) )",
  "Consequent": "hasGPSLocation(?p, ?loc)",
  "Preference": "."
 },
 {
  "Rule No": 81,
  "Condition": "Ask (6, 7, hasGPSLocation(?p, ?loc))",
  "Consequent": "hasGPSLocation(?p, ?loc)",
  "Preference": "."
 },
 {
  "Rule No": 82,
  "Condition": "Patient(?p), Physician(?physc), hasGPSLocation(?p, ?loc), hasSituation(?p, Emergency)",
  "Consequent": "isDiagnosedBy(?p, ?physc)",
  "Preference": "."
 },
 {
  "Rule No": 83,
  "Condition": "Patient(?p), hasGPSLocation(?p,?loc), hasSituation(?p, Emergency)",
  "Consequent": "isRescuedBy(?p, ?amb)",
  "Preference": "."
 },
 {
  "Rule No": 84,
  "Agent Name and Facts": "GPS Sensor ( 7)",
  "Condition": "Ask(6,7, hasGPSLocation(?p, ?loc))",
  "Consequent": "hasGPSLocation(?p, ?loc)",
  "Preference": "."
 },
 {
  "Rule No": 85,
  "Agent Name and Facts": "hasGPSLocation(Alan,UNMC)",
  "Condition": "hasGPSLocation(?p, ?loc)",
  "Consequent": "Tell( 7, 6, hasGPSLocation(?p,?loc))",
  "Preference": "."
 }
]
}
